# Supplementary material for: Global Prevalence of Alloimmunization in Adults with Sickle Cell Disease Receiving Red Blood Cell Transfusions: A Systematic Review and Meta-Analysis
Source: J Clin Med. 2026 May 15;15(10):3828. doi: 10.3390/jcm15103828 (PMC13207003; doi:10.3390/jcm15103828)
Supplement: Supplementary file 1 [file jcm-15-03828-s001.zip]

Archive with 1 entries (1 files):
- jcm-4096258-supplementary.pdf
